# Supplementary material for: Factors Controlling Changes in Epilithic Algal Biomass in the Mountain Streams of Subtropical Taiwan
Source: PLoS One. 2016 Nov 15;11(11):e0166604. doi: 10.1371/journal.pone.0166604 (PMC5112985; doi:10.1371/journal.pone.0166604)
Supplement: S1 File — (XLSX) [file pone.0166604.s001.xlsx]

## Sheet: #1
	Time	Time	2-Biomass	2-Depth	2-Velocity	2-Coverage	2-Turbidity	2-Temperature	2-SpCond	2-DO Conc	2-pH	2-SIO2	2-PO43-	2-NH4+	2-NO3-	2-SO4	2-TOC	2-insect
2006 Jun	2006-06-01	1	0.0022955	0.8	2.922	62.5868	--	12.8067	172	9.56333	7.11	4.79	0	0.0013	0.0733409	21.996	0.717	30
2006 Aug	2006-08-01	2	2.34254	0.436667	0.785531	0.328125	--	14.6333	165.267	6.78	7.689	4.8	0	0	0.0779684	22.9569	0.729	37
2006 Oct	2006-10-01	3	1.82195	0.505	1.46755	41.7535	--	10.3	161.97	9.64	7.95267	4.55	0	0	0.0385	23.1721	0.599	142
2006 Dec	2006-12-01	4	7.46803	0.454	0.668617	64.7917	--	8.704	162.4	10.07	9.65	3.47	0	0.1118	0.129233	26.5312	0.504	--
2007 Feb	2007-02-01	5	10.2495	0.382	0.0242962	14.5833	--	5.7	177	11.108	6.364	4.59	0	0	0.196907	26.6641	0.691	153
2007 Apr	2007-04-01	6	14.8978	0.438	0.832942	26.4583	--	10.982	152.4	9.218	8.192	0.452	0	0	0.172393	16.248	1.177	191
2007 Jul	2007-06-01	7	25.0899	0.326667	0.311852	56.25	--	14.3233	117	8.87667	7.96667	0.443	0	0	0.177743	19.2237	0.665	32
2007 Aug	2007-08-01	8	0.00869717	0.25	0.909183	--	0.746667	13.42	140	10.58	7.86333	2.74	0	0	0.168939	21.7301	0.511	60
2007 Nov	2007-10-01	9	9.56268	0.316667	0.713333	27.8646	0.426667	11.4533	135.667	9.13667	8.26333	0.511	0	0.019	0.225	26.1415	0.384	32
	2007-12-01	10	--	--	--	--	--	--	--	--	--	--	--	--	--	--	--	--
2008 Jan	2008-02-01	11	18.1933	0.293333	0.376667	12.5	0.266667	9.61333	156.333	7.13	7.76667	1.1	0	0	0.129	31.723	1.25	203
2008 May	2008-04-01	12	5.31404	0.273333	0.783333	19.0104	0.21	12.08	167	8.66	7.79	3.25	0.0121	0.04	0.123	16.853	0.58	153
2008 Jul	2008-06-01	13	6.7463	0.23	0.233333	25.2604	0.01	14.85	150	7.52	6.16	2.19	0.01	0.005	0.066	23.078	0.43	297
	2008-08-01	14	--	--	--	--	--	--	--	--	--	--	--	--	--	--	--	--
2008 Nov	2008-10-01	15	22.7288	0.246667	0.306667	21.6146	0.4	--	--	--	--	4.72	0.012	0.013	0.114	23.601	0.48	14
	2008-12-01	16	--	--	--	--	--	--	--	--	--	--	--	--	--	--	--	--
2009 Feb	2009-02-01	17	34.056	0.186667	0.353333	70.3993	0.0666667	7.87333	174.167	8.92	7.24333	0.99	0.0074	0.033	0.1	32.394	1.36	204
2009 Apr	2009-04-01	18	31.4992	0.313333	0.13	58.6806	0	10.53	149.3	7.53	7.72	3.5	0.0048	0.0052	0.423	26.398	0.401	67
2009 Jun	2009-06-01	19	4.49732	0.393333	1.21699	45.8333	0.494	14.0417	152	8.53833	8.47167	4.5	0.0036	0.0165	0.1048	25.7164	1.176	50
2009 Aug2	2009-08-01	20	0.00539618	0.3	0.716403	30.3819	4.642	13.24	149	8.77	8.49	5.13	0.0079	0.0109	0	21.0163	0.5	30
2009 Oct	2009-10-01	21	0.235891	0.4	0.997563	44.2708	0.48	13.8767	168	8.80667	8.52333	3.8	0.0005	0.003	0.3426	26.45	0.303	46
2009 Dec	2009-12-01	22	6.72432	0.36	0.242306	48.4392	0.430667	7.99667	204	9.89333	8.72667	--	--	--	--	--	--	--
2010 Feb	2010-02-01	23	9.98195	0.893333	0.0793671	35.9375	1.804	9.34333	165	9.36667	7.75667	2.09	0.007	0	0.42264	24.7517	0.863	320
2010 Apr	2010-04-01	24	6.06732	0.896667	0.159423	36.7188	0.3775	9.53667	138.667	9.84667	8.49667	3.84	0	0.00202	0	21.38	0.939	393
2010 Jun	2010-06-01	25	4.50244	0.333333	0.34	53.6486	0.17	12.7833	141.333	8.49333	8.59	3.09	0.00132	0.00037	0.2906	17.922	0.94	330
2010 Aug	2010-08-01	26	3.49691	0.453333	0.566252	53.6486	0.950667	13.97	573.667	8.80667	8.96667	6.16	0	0	0.823	5.14	0.902	276
2010 Oct	2010-10-01	27	0.311048	0.293333	1.49792	43.75	1.99867	12.86	167	9.21333	--	3.15	0	0	0.785	22.8379	0.793	339
2010 Dec	2010-12-01	28	7.77674	0.346667	0.735185	43.4899	0.81	9.22667	181	9.21333	8.72	2.92	0	0.0414	0.0815	18.3131	0.782	961
2011 Feb	2011-02-01	29	22.9914	0.16	1.03382	39.5811	0.658667	6.42667	188.333	10.0933	8.55	2.56	0	0	0.356	20.7106	0.022	--
2011 Apr	2011-04-01	30	7.58504	0.366667	0.828148	49.7399	0.16	12.15	172.833	8.29333	7.66333	3.25	0.02	0	0.333	25.095	0.721	789
2011 Jun	2011-06-01	31	7.36176	0.433333	0.438627	48.9594	0.0293333	15.6933	174.02	7.69	8.11333	1.55	0.01	0	0.308158	24.728	0.76	--

## Sheet: #2
		Time	4-Biomass	4-Depth	4-Velocity	4-Coverage	4-Turbidity	4-Temperature	4-SpCond	4-DO Conc	4-pH	4-SIO2	4-PO43-	4-NH4+	4-NO3-	4-SO4	4-TOC	4-insect
2006 Jun	2006-06-01	1	0.00387664	0.333333	3.88674	21.0938	--	15.2467	241	8.99667	7.57333	5.1	0	0	1.70725	33.0852	0.699	30
2006 Aug	2006-08-01	2	11.3349	0.34	0.813384	0	--	14.5667	233.667	6.64667	7.11967	5.84	0	0	1.45251	36.0187	0.626	126
2006 Oct	2006-10-01	3	0.776515	0.283333	1.16826	6.16319	--	10.8667	225.667	9.30333	8.37667	5.6	0	0	1.1206	34.1021	0.814	101
2006 Dec	2006-12-01	4	6.42899	0.354	0.889665	22.3958	--	10.12	212.8	9.522	9.244	4.34	0	0.1112	1.02163	37.021	0.632	--
2007 Feb	2007-02-01	5	4.39673	0.33	0.0320244	0.989583	--	9.52	227.4	9.694	6.386	5.56	0	0	1.08578	36.8732	0.746	286
2007 Apr	2007-04-01	6	4.84488	0.284	0.738163	3.69792	--	13.86	204	7.996	8.11	0.573	0	0	0.715779	24.7665	1.218	365
2007 Jul	2007-06-01	7	6.88665	0.273333	0.559399	18.2292	--	14.1867	158	8.77667	7.95667	0.58	0	0	1.23273	28.3746	0.639	266
2007 Aug	2007-08-01	8	0.0158623	0.356667	0.78386	--	0.816667	14.59	202	9.71333	8.13333	4.04	0	0	1.62544	32.6008	0.588	81
2007 Nov	2007-10-01	9	0.903329	0.386667	0.733333	5.98958	1.19667	13.56	200.333	8.66333	8.29	0.936	0	0.005	1.645	40.8525	0.44	14
	2007-12-01	10	--	--	--	--	--	--	--	--	--	--	--	--	--	--	--	--
2008 Jan	2008-02-01	11	23.6641	0.306667	0.18	2.86458	0.726667	10.63	226	7.13667	7.90667	1.16	0	0	1.039	46.603	1.27	617
2008 May	2008-04-01	12	11.3461	0.366667	0.616667	6.51042	0.29	13.54	225	8.45	7.89	3.69	0.0163	0.03	0.43	23.984	0.56	96
2008 Jul	2008-06-01	13	37.831	0.256667	0.493333	7.55208	0.12	16.92	200	8.07	7.99	1.03	0.01	0.005	0.549	34.785	0.42	207
	2008-08-01	14	--	--	--	--	--	--	--	--	--	--	--	--	--	--	--	--
2008 Nov	2008-10-01	15	22.5247	0.313333	0.703333	4.94792	0.563333	-	-	-	-	8.53	0.013	0.013	1.147	36.624	0.55	38
	2008-12-01	16	--	--	--	--	--	--	--	--	--	--	--	--	--	--	--	--
2009 Feb	2009-02-01	17	14.2068	0.326667	0.126667	64.0625	0.08	8.56333	230.733	8.12333	7.26333	4.43	0.0104	0.034	0.836	46.467	1.46	183
2009 Apr	2009-04-01	18	14.9776	0.366667	0.413333	45.4861	0	12.73	195.8	7.39	8.1	3.26	0.006	0.01	0.657	37.67	0.381	14
2009 Jun	2009-06-01	19	3.05335	0.366667	1.08992	17.7083	0.388	14.0183	208	8.32167	8.46833	6.8	0.0045	0.0106	0.4816	35.8585	1.094	22
2009 Aug1	2009-08-01	20	0.00156272	0.233333	0.675819	7.29167	2.586	13.26	215.333	8.30333	8.47	6.11	0.0056	0.0087	0.47	32.2845	0.38	44
2009 Oct	2009-10-01	21	0.493033	0.3	0.917456	44.7917	0.034	14.47	241	8.52667	8.41333	4.93	0.0053	0.0041	0.6789	41.447	0.175	68
2009 Dec	2009-12-01	22	6.44195	0.206667	0.259181	29.7714	0.0813333	10.6267	274	9.45333	8.76667	--	--	--	--	--	--	--
2010 Feb	2010-02-01	23	14.9781	0.863333	0.148846	19.5561	0.578	9.53	227	9.17	8.4	1.14	0.014	0	0.60187	39.79	0.993	533
2010 Apr	2010-04-01	24	6.72507	0.863333	0.189277	25.2604	0.48	12.6667	198	8.76333	8.37667	3.54	0.005	0.0025	0	29.835	0.88	993
2010 Jun	2010-06-01	25	6.93854	0.3	0.7	17.1892	0.699333	13.7833	183.667	8.32	8.49	3.46	0.0025	0.00016	0.2962	22.131	1.37	811
2010 Aug	2010-08-01	26	26.8215	0.3	0.3	17.1892	3.86067	15.57	391.333	8.47667	9.22	4.45	0	0.1	0.8264	6.0034	1.024	438
2010 Oct	2010-10-01	27	1.33026	0.24	0.366317	7.81083	1.24933	14.94	232.333	8.5	--	5.2	0.0022	0	1.037	37.2959	0.91	349
2010 Dec	2010-12-01	28	14.8725	0.213333	0.890339	8.59125	0.36	12.0667	245	8.94	8.87	4.77	0	0.0242	0.4057	30.6572	1.049	1538
2011 Feb	2011-02-01	29	6.17787	0.256667	0.548784	8.85139	0.709333	9.64667	244.667	10.36	8.23667	0.1	0	0	0.61	43.4344	1.139	1350
2011 Apr	2011-04-01	30	22.9315	0.246667	0.470798	16.4088	0.191333	14.0967	229.233	7.93	8.08667	2.01	0.07	0	0.446	36.7054	0.774	1339
2011 Jun	2011-06-01	31	61.6757	0.266667	0.407286	18.2297	0.0713333	15.98	227.92	7.67667	8.23333	2.24	0.01	0	0.621465	35.9143	0.871	306

## Sheet: #3
		Time	5-Biomass	5-Depth	5-Velocity	5-Coverage	5-Turbidity	5-Temperature	5-SpCond	5-DO Conc	5-pH	5-SIO2	5-PO43-	5-NH4+	5-NO3-	5-SO4	5-TOC	5-insect
2006 Jun	2006-06-01	1	--	0.473333	3.51768	53.125	--	15.3267	207	8.652	8.28333	5.91	0	0.0295	0.364492	26.2157	0.731	44
2006 Aug	2006-08-01	2	7.58814	0.453333	0.699635	0.24566	--	14.5667	218.667	6.09667	6.96167	7.41	0	0	0.51386	30.0754	0.733	112
2006 Oct	2006-10-01	3	1.33205	0.47	1.29537	31.7708	--	12.1333	212	9.02667	8.06467	4.32	0	0	0.2262	27.3296	0.684	192
2006 Dec	2006-12-01	4	17.3174	0.35	0.894268	48.9062	--	9.54	210	9.672	8.986	4.22	0	0	0.161151	26.5461	0.822
2007 Feb	2007-02-01	5	2.50546	0.373	0.032858	14.1667	--	9.2	224.2	9.918	6.836	6.64	0	0	0.2586	30.6203	0.834	339
2007 Apr	2007-04-01	6	13.3411	0.429	0.657331	42.9167	--	10.67	202.8	9.28	8.214	0.475	0	0	0.338352	27.1358	1.258	147
2007 Jul	2007-06-01	7	12.704	0.34	0.887548	43.75	--	15.7833	158.667	8.49	8.06667	0.814	0	0	0.25851	23.3656	0.658	158
2007 Aug	2007-08-01	8	0.00557583	0.26	0.778659	--	2.21333	14.82	169.667	9.99	8.05667	1.96	0	0	0.24447	23.8334	0.523	38
2007 Nov	2007-10-01	9	0.444348	0.416667	0.95	29.6875	3.57	13.5867	183.333	8.76	8.54667	1.356	0	0.028	0.289	27.352	0.4145	6
	2007-12-01	10	--	--	--	--	--	--	--	--	--	--	--	--	--	--	--	--
2008 Jan	2008-02-01	11	21.521	0.253333	0.686667	20.3125	0.856667	10.7633	227.667	7.33667	7.85	1.6	0	0	0.139	31.909	1.16	129
2008 May	2008-04-01	12	10.5363	0.24	0.88	26.0417	0.183333	14.93	228	8.94	7.97	4.28	0.017	0.04	0.143	24.429	0.72	87
2008 Jul	2008-06-01	13	27.5784	0.296667	0.353333	28.9062	0.306667	17.06	170	9.47	7.91	1.8	0.01	0.005	0.105	28.356	0.59	238
	2008-08-01	14	--	--	--	--	--	--	--	--	--	--	--	--	--	--	--	--
2008 Nov	2008-10-01	15	14.3303	0.343333	0.75	31.25	1.18333	-	-	-	-	8.75	0.01	0.016	0.187	23.179	0.52	12
	2008-12-01	16	--	--	--	--	--	--	--	--	--	--	--	--	--	--	--	--
2009 Feb	2009-02-01	17	20.2301	0.313333	0.203333	63.4549	0.0533333	10.2	222.5	7.77	7.52333	5.13	0.0113	0.008	0.081	33.103	1.53	103
2009 Apr	2009-04-01	18	7.2655	0.306667	0.31	58.0729	0.048	12.66	196.2	7.98	7.2	3.38	0.0084	0.0022	0.536	38.312	0.47	27
2009 Jun	2009-06-01	19	3.03188	0.313333	0.877723	43.75	0.37	15.6517	218	8.09333	8.46667	6.55	0.0056	0.0029	0.0576	31.5624	1.044	30
2009 Aug1	2009-08-01	20	0.000392557	0.386667	0.882266	32.1181	7.624	15.1467	189	8.4	8.30333	5.81	0.0086	0.0108	0.028	27.8292	0.39	50
2009 Oct	2009-10-01	21	0.149489	0.36	1.04223	46.3542	0.868	15.75	230.667	8.27333	8.44333	4.34	0.0068	0.0041	0.354	32.0193	0.187	129
2009 Dec	2009-12-01	22	10.7121	0.24	0.451425	39.5811	0.308667	9.87667	260	9.5	8.84	--	--	--	--	--	--	--
2010 Feb	2010-02-01	23	15.0579	0.626667	0.186882	43.75	0.322	11.98	238.667	8.48	8.4	2.43	0.012	0.142	0.5075	29.06	1.067	734
2010 Apr	2010-04-01	24	49.3851	0.813333	0.416904	47.1354	0.428	10.9867	230.333	9.09333	8.62667	3.68	0.004	0.00322	0	28.56	0.841	648
2010 Jun	2010-06-01	25	7.51798	0.406667	0.516667	41.1486	2.28867	14.8467	189	8.47333	7.92333	1.92	0.0038	0.00138	0.2971	27.6223	0.863	241
2010 Aug	2010-08-01	26	4.39195	0.376667	0.376667	41.1486	1.59067	16.1033	385.667	8.27667	8.42667	4.32	1	0.1	0.818	6.166	1.017	305
2010 Oct	2010-10-01	27	0.193013	0.36	0.675335	32.8108	2.25067	15.98	225	8.21	--	4.64	0	0	0.946	35.9904	1.024	74
2010 Dec	2010-12-01	28	17.9268	0.293333	0.707582	31.25	0.499333	11.2967	221	8.93333	8.7	3.56	0	0.0166	0.1719	25.7906	0.977	570
2011 Feb	2011-02-01	29	7.67151	0.346667	0.741105	26.0406	0.31	10.3367	232.333	9.50333	8.31333	0.67	0	0	0.521	42.0743	0.3	889
2011 Apr	2011-04-01	30	23.7733	0.333333	0.791001	31.5101	0.559333	13.6733	225.067	7.92667	8.02	2.68	0.02	0	0.419	36.798	0.854	360
2011 Jun	2011-06-01	31	58.2429	0.213333	0.963875	36.9797	0.229333	17.0133	216.627	7.53	8.25333	2.18	0.01	0	0.592177	35.8668	0.784	101

## Sheet: #4
#8		Time	8-Biomass	8-Depth	8-Velocity	8-Coverage	8-Turbidity	8-Temperature	8-SpCond	8-DO Conc	8-pH	8-SIO2	8-PO43-	8-NH4+	8-NO3-	8-SO4	8-TOC	8-insect
2006 Jun	2006-06-01	1	0.00170288	0.663333	2.43828	70.4861	--	15.8133	190.333	8.66333	6.27333	5.37	0	0	0.146704	24.6915	0.798	12
2006 Aug	2006-08-01	2	5.4009	0.32	0.617806	0.903646	--	14.7	182.7	5.87667	7.168	6.94	0	0	0.0514898	25.7206	0.706	84
2006 Oct	2006-10-01	3	1.80757	0.36	0.840221	88.1076	--	10.8333	179.6	9.52333	8.08233	4.05	0	0	0.1047	25.4885	0.709	90
2006 Dec	2006-12-01	4	2.28398	0.336	0.743075	73.2812	--	9.42	184.24	9.588	8.368	5.19	0	0	0.156998	29.8571	0.729	--
2007 Feb	2007-02-01	5	2.37526	0.318	0.0218947	68.4896	--	5.58	189.2	11.278	7.888	7.13	0	0	0.263431	30.6487	0.76	186
2007 Apr	2007-04-01	6	1.86055	0.362	0.680377	70.8854	--	12.336	187.4	9.028	8.086	0.84	0	0	0.329187	27.342	1.307	276
2007 Jul	2007-06-01	7	1.03505	0.351667	0.598159	68.75	--	16.4867	133	8.42	8.04667	0.728	0	0	0.258804	23.3134	0.6	119
2007 Aug	2007-08-01	8	0.0152069	0.38	0.689574	--	1.33333	13.46	150	10.5067	7.91	3.4	0	0	0.226321	24.2162	0.459	18
2007 Nov	2007-10-01	9	0.104235	0.333333	0.793333	84.1146	1.50333	11.02	137	10.075	8.625	2.37	0	0.009	0.232	26.4515	0.4305	15
	2007-12-01	10	--	--	--	--	--	--	--	--	--	--	--	--	--	--	--	--
2008 Jan	2008-02-01	11	38.3772	0.27	0.613333	61.9792	4.75667	10.48	183	7.28	7.82	1.65	0	0	0.129	31.865	1.12	221
2008 May	2008-04-01	12	6.56356	0.243333	0.326667	83.3333	0.316667	13.65	193	8.75	7.89	5.77	0.0173	0.04	0.146	23.434	0.71	206
2008 Jul	2008-06-01	13	22.9152	0.263333	0.293333	84.8958	0.35	18.18	190	7.25	8.02	2.59	0.01	0.006	0.085	28.282	0.52	207
	2008-08-01	14	--	--	--	--	--	--	--	--	--	--	--	--	--	--	--	--
2008 Nov	2008-10-01	15	0.570505	0.213333	0.65	76.5625	1.87	-	-	-	-	8.7	0.015	0.016	0.164	22.65	0.56	45
	2008-12-01	16	--	--	--	--	--	--	--	--	--	--	--	--	--	--	--	--
2009 Feb	2009-02-01	17	30.4315	0.28	0.296667	74.7396	0.185	9.01	183.167	7.41667	7.46	3.97	0.0122	0.028	0.081	35.246	1.49	74
2009 Apr	2009-04-01	18	22.8575	0.24	0.19	79.6007	0.14	11.85	181.233	8.29333	6.67	2.25	0.0103	0.0108	0.365	34.196	0.569	20
2009 Jun	2009-06-01	19	4.13151	0.3	0.841664	94.2708	0.944	15.62	195	8.09333	8.29667	6.34	0.0058	0.0041	0.0412	31.2234	1.521	16
2009 Aug1	2009-08-01	20	0.000495154	0.593333	0.47334	89.5833	8.704	13.8667	167	8.27333	8.37	7.83	0.0101	0.0096	0.018	23.6485	0.48	69
2009 Oct	2009-10-01	21	0.11513	0.386667	0.729731	93.75	1.384	14.9767	199	8.38	8.4	13.31	0.004	0.0041	0.3393	31.9592	0.233	138
2009 Dec	2009-12-01	22	33.1956	0.256667	0.335804	70.8333	0.431333	7.44667	219	10.0833	8.68333	--	--	--	--	--	--	--	--	--
2010 Feb	2010-02-01	23	5.38126	0.13	0.494885	65.1042	0.396	10.2233	218	8.96	8.24	2.53	0.009	0	0.1404	49.147	1.096	424
2010 Apr	2010-04-01	24	5.97667	0.22	0.677118	72.3958	1.7	11.89	207.667	8.88333	8.03	4.21	0.004	0.00346	0	28.35	0.788	380
2010 Jun	2010-06-01	25	4.66335	0.34	0.636667	88.2804	2.15933	13.07	187	8.2	8.68	4.14	0.0045	0.00014	0.274	21.6968	1.788	131
2010 Aug	2010-08-01	26	5.71813	0.28	0.28	88.2804	4.06067	15.3	382	8.21667	8.66	4.53	1.8	0	0	5.7578	0.825	110
2010 Oct	2010-10-01	27	0.223603	0.22	0.642855	78.1283	1.85133	15.27	196	8.50667	--	3.45	0.0043	0	0.814	32.1711	0.775	191
2010 Dec	2010-12-01	28	7.80466	0.133333	0.536426	70.3108	0.521333	10.13	201	9.28333	7.52333	4.04	0	0.0118	0.0758	29	0.884	725
2011 Feb	2011-02-01	29	7.66743	0.19	0.459416	74.7399	0.491333	8.58333	209.667	9.73333	7.93	1.39	0	0	0.399	35.6228	0.328	--
2011 Apr	2011-04-01	30	16.216	0.2	0.453618	88.5406	0.770667	12.1833	211.8	8.35	7.98333	2.17	0.04	0	0.357	34.5296	0.928	1036
2011 Jun	2011-06-01	31	32.803	0.173333	0.491377	93.75	0.260667	14.84	198.66	8.12	8.08333	2.42	0.01	0	0.374635	30.1665	0.893	--

## Sheet: #5
		Time	9-Biomass	9-Depth	9-Velocity	9-Coverage	9-Turbidity	9-Temperature	9-SpCond	9-DO Conc	9-pH	9-SIO2	9-PO43-	9-NH4+	9-NO3-	9-SO4	9-TOC	9-insect
2006 Jun	2006-06-01	1	0.012239	0.393333	3.49439	61.9792	--	20.19	288	7.66667	8.60333	6.11	0	0.0079	1.52661	36.3391	0.873	22
2006 Aug	2006-08-01	2	13.9512	0.31	0.683227	0.392361	--	19.4333	255.333	6.02	7.755	6.14	0.0099	0	1.55526	34.3372	0.802	46
2006 Oct	2006-10-01	3	16.5696	0.313333	0.814715	49.0451	--	15.7	256	8.38667	8.24067	3.28	0	0.0199	1.463	34.1409	0.94	219
2006 Dec	2006-12-01	4	27.975	0.282	0.589645	62.0833	--	12.88	285.2	8.694	9.516	4.31	0	0.1034	1.86641	39.7312	0.936
2007 Feb	2007-02-01	5	22.1123	0.272	0.0239637	31.0417	--	10.54	283.8	9.5	8.95	5.21	0	0	2.38688	40.2003	1.3	466
2007 Apr	2007-04-01	6	57.6901	0.288	0.767793	38.5938	--	11.53	315.2	9.022	8.292	0.635	0	0	3.30627	38.9361	1.635	133
2007 Jul	2007-06-01	7	197.53	0.32	0.510914	56.7708	--	22.08	247	7.89333	9.00667	0.886	0	0	2.05738	35.8823	1.069	29
2007 Aug	2007-08-01	8	0.0325386	0.323333	0.822007	--	1.64833	15	234.667	10.3267	8.14333	2.69	0	0	1.58625	33.3068	0.752	6
2007 Nov	2007-10-01	9	6.35385	0.28	0.546667	34.6354	5.11	14.88	198	8.695	8.94	0.964	0	0.015	0.985	33.699	0.6015	2
	2007-12-01	10
2008 Jan	2008-02-01	11	29.8264	0.263333	0.666667	26.3021	36.5667	11.145	300.5	7.545	7.975	1.54	0	0	2.105	41.356	1.51	81
2008 May	2008-04-01	12	57.5256	0.18	0.263333	38.2812	0.733333	19.76	304	13	8.6	3.04	0.0155	0.06	0.928	34.445	1.07	43
2008 Jul	2008-06-01	13	239.456	0.12	0.0966667	43.75	0.466667	23.55	260	6.78	8.96	2.61	0.01	0.009	2.308	38.762	0.91	17
	2008-08-01	14	--	--	--	--	--	--	--	--	--	--	--	--	--	--	--	--
2008 Nov	2008-10-01	15	23.178	0.236667	0.37	36.7188	0.856667					7.71	0.02	0.015	0.574	30.136	0.71	10
	2008-12-01	16
2009 Feb	2009-02-01	17	137.882	0.246667	0.0733333	56.5104	0.623333	12.2133	251.533	7.34	8.29	3.47	0.01	0.028	0.613	41.935	0.95	121
2009 Apr	2009-04-01	18	159.061	0.16	0.326667	80.2951	0.122	16.89	260.9	7.68	9.03	2.6	0.0088	0.0212	0.832	47.719	0.722	5
2009 Jun	2009-06-01	19	167.875	0.18	0.566141	60.4167	0.482	19.3217	323	7.10667	8.79167	4.22	0.0038	0.0116	1.5819	44.2702	1.641	84
2009 Aug1	2009-08-01	20	8.99754e-05	0.3	1.07477	55.3819	13	18.5367	258	7.64667	8.41333	14.33	0.0094	0.00454	1.0558	32.045	0.45	1
2009 Oct	2009-10-01	21	0.00663634	0.226667	0.825	58.8542	2.296	16.65	262	8.02667	8.56667	1.59	0.014	0.174	0.74851	33.8954	0.517	2
2009 Dec	2009-12-01	22	252.936	0.0833333	0.355315	48.179	0.979333	7.62667	316	9.97667	8.83333
2010 Feb	2010-02-01	23	98.5944	0.08	0.251838	32.8125	0.998	15.15	331.667	7.69333	8.43667	4.87	0	0.00658	2.3634	55.95	1.52	206
2010 Apr	2010-04-01	24	32.7255	0.163333	0.232852	52.0833	1.382	16.19	353	8.00667	8.66	2.3	0.00162	0.0004	1.128	33.81	1.382	187
2010 Jun	2010-06-01	25	55.5654	0.193333	0.503333	57.0304	1.61133	17.3767	334.667	8.07667	8.91667	3.44	0	0.02	0.8872	45.0212	1.287	62
2010 Aug	2010-08-01	26	210.009	0.173333	0.173333	57.0304	4.16	18.63	400.667	7.97333	9.63333	5.05	0	0	1.67	6.4708	1.631	9
2010 Oct	2010-10-01	27	0.227237	0.26	0.26805	44.2703	4.09067	19.82	307	7.68667	--	3.28	0	0.0125	0.8566	37.4348	1.489	11
2010 Dec	2010-12-01	28	65.7023	0.19	0.519327	41.1486	34.68	12.9067	276	8.51333	9.04	0.11	0	0	1.018	26.2226	1.348	50
2011 Feb	2011-02-01	29	37.9431	0.126667	0.429606	36.4594	1.3	13.76	292	8.83667	9.4		0			47.3822	0.431
2011 Apr	2011-04-01	30	216.895	0.19	0.172712	35.9392	1.55133	18.3033	324.2	6.76	8.53333					45.3411	1.66	148
2011 Jun	2011-06-01	31	997.971	0.193333	0.39119	37.7601	0.328667	17.6933	324.94	7.84333	8.5	7.43	0.03	0	2.66341	43.537	1.257
